# Supplementary material for: Synthesis of New Polyfluoro Oligonucleotides via Staudinger Reaction
Source: Int J Mol Sci. 2024 Dec 31;26(1):300. doi: 10.3390/ijms26010300 (PMC11719919; doi:10.3390/ijms26010300)
Supplement: Supplementary file 1 [file ijms-26-00300-s001.zip]

Archive with 1 entries (1 files):
- ijms-3391814-supplementary.pdf
